# Supplementary material for: New Resident Training Strategy Based on Gamification Techniques: An Escape Room on Sepsis in Children
Source: Children (Basel). 2022 Sep 30;9(10):1503. doi: 10.3390/children9101503 (PMC9600748; doi:10.3390/children9101503)
Supplement: Supplementary file 1 [file children-09-01503-s001.zip]

Archive with 3 entries (2 files):
- children-1870525-supplementary/
- children-1870525-supplementary/Video S1.mp4
- children-1870525-supplementary/Video S2.mp4
